# Supplementary material for: Novel Sterically Crowded and Conformationally Constrained α-Aminophosphonates with a Near-Neutral pKa as Highly Accurate 31P NMR pH Probes. Application to Subtle pH Gradients Determination in Dictyostelium discoideum Cells
Source: Molecules. 2022 Jul 14;27(14):4506. doi: 10.3390/molecules27144506 (PMC9320275; doi:10.3390/molecules27144506)
Supplement: Supplementary file 1 [file molecules-27-04506-s001.zip]

Archive with 1 entries (1 files):
- molecules-1758835-supplementary.pdf
